# Supplementary material for: Temporal changes in Plasmodium falciparum genetic diversity and multiplicity of infection across three areas of varying malaria transmission intensities in Uganda
Source: Trop Med Health. 2024 Dec 30;52:103. doi: 10.1186/s41182-024-00672-7 (PMC11684243; doi:10.1186/s41182-024-00672-7)
Supplement: Supplementary file 4 — Supplementary material 4. [file 41182_2024_672_MOESM4_ESM.xls]

## Sheet:  2011 to 2012
Lab No	Site	TA1	TA109	C3M69–383	PFPK2	2490	Poly-α	C2M34–313
1002	Jinja	161	176	138	174	84	156	239
1003	Jinja	188	161	152	168	84	153	239
1005	Jinja	167	161		162	84	153	233
1006	Jinja	164	164	124	189	84	162	221
1007	Jinja	164	161	134	171	84	177	223
1008	Jinja	170	188		168	84	147	235
1010	Jinja	161	161	124	162	84	156	229
1011	Jinja	185	164	124	165	75	153	231
1012	Jinja	170	185	138	165	84	162	255
1013	Jinja	179	152		165	84	168	245
1014	Jinja	179	161	128	165	90	150
1016	Jinja	170	161	136	183	84	165	223
1017	Jinja	164	161	136	162	84	165	233
1020	Jinja	167	161	152	162	84	183	209
1021	Jinja	137	161	140	165	84	150	223
1023	Jinja	164	173	124	174	84	153	213
1024	Jinja	179	173	148	174	84	180	233
1025	Jinja	173	161	124	162	84	159	235
1026	Jinja	170	164	124	177	81	177	233
1027	Jinja	173	173		171	84	180	223
1029	Jinja	167	173	136	168	90	171	231
1030	Jinja	164	164	124	189	84	165	211
1031	Jinja	179	173	136	162	84	162	213
1032	Jinja	161	173	124	162	78	153	223
1033	Jinja	158	173	136	168	84	153	239
1034	Jinja	161	164	124	162	81	171	235
1035	Jinja	179	176	146	165	84	153	241
1037	Jinja	161	161	124	168	84	171	233
1038	Jinja	173	188	148	183	84	150	241
1039	Jinja	170	176	140	177	84	159	219
1040	Jinja	185	161	124	162	84	156	237
1041	Jinja	161	161	124	168	81	156	235
1042	Jinja	170	161	124	171	75	159	233
1044	Jinja	167	188	140	174	81	180	243
1049	Jinja	161	164		162	84	162	243
1050	Jinja	185	164		168	81	153	233
1051	Jinja	173	176	124	162	84	171	233
1052	Jinja	185	164	128	165	81	153	277
2031	Kanungu	176	164	124	168	75	132	239
2032	Kanungu	155	185	124	171	84	171	237
2033	Kanungu	161	164	124	171	84	162	219
2034	Kanungu	173	173	148	165	81	162	277
2036	Kanungu	158	185	146	165	84	159	239
2037	Kanungu	131	164	148	168	84	180	249
2038	Kanungu	173	185	150	144	84	177	243
2039	Kanungu	173	173	148	162	81	174	227
2040	Kanungu	155	185	142	180	84	171	249
2041	Kanungu	173	185	136	174	75	168	227
2045	Kanungu	161	161	124	165	84	150	221
2046	Kanungu	161	173	138	171	84	162
2047	Kanungu	173	164	138	162	84	132	261
2048	Kanungu	176	161	146	171	84	153	233
2049	Kanungu	197	173	142	162	81	147	233
2050	Kanungu	176	161	154	165	84	168	249
2051	Kanungu	185	185	124	171	84	153	247
2053	Kanungu	161	161	124	162	84	162
2072	Kanungu	161	164	124	162	84	144	247
2076	Kanungu	167	185	148	162	81	162	235
2086	Kanungu	179	185	140	162	84	144	231
2087	Kanungu	173	176	124	171	81	144	237
2113	Kanungu	173	176	124	186	90	144	215
2114	Kanungu	179	185	150	165	84	174	239
2115	Kanungu	173	161	138	165	84	168	231
2116	Kanungu	173	173	138	162	84	147	253
2120	Kanungu	173	185	124	171	84	147	235
3001	Tororo	182	161	128	159	84	180	227
3002	Tororo	161	173	124	162	81	153	221
3004	Tororo		176	136	162	84	177
3005	Tororo	161	176	124	162	84	150	227
3006	Tororo		167	132	162	84	153	217
3007	Tororo	161	188	124	159	84	156	223
3008	Tororo	173	176	124	159	81	156	211
3009	Tororo	161	161	124	165	75	168	223
3010	Tororo	131	173	124	162	84	168	233
3011	Tororo	170	176	156	165	87	156	227
3012	Tororo	170	176	138	183	84	150	231
3014	Tororo	173	176	148	159	84	171	241
3015	Tororo	173	158	132	171	84	165	235
3016	Tororo	179	161	124	165	84	171	233
3017	Tororo		161	124	177	84	168
3018	Tororo	143	164	132	165	84	141	227
3019	Tororo	188	161	136	171	84	171	227
3023	Tororo	185	161	124	171	84	177
3024	Tororo	137	164	124	165	81	153	213
3025	Tororo		176		168	84	168	259
3026	Tororo	161	161	124	168	81	156	255
3029	Tororo		164	136	168	84	123
3030	Tororo		173	124	162	84	165	209
3031	Tororo	161	176	128		84	159	219

## Sheet: 2015 to 2016
Lab No	Site	TA1	TA109	C3M69–383	PFPK2	2490	Poly-α	C2M34–313
1086	Jinja	167	164	124	159	75	150	229
1087	Jinja	170	161	124	165	84	165	235
1089	Jinja	170	164	138	174	81	183	239
1090	Jinja	161	197	138	168	87	144	231
1091	Jinja	179	173	124	162	84	171	241
1093	Jinja	167	173	124	165	84	168	229
1094	Jinja	161	161	124	165	90	153	223
1095	Jinja	167	164	124	162	81	153	223
1097	Jinja	167	161	134	186	84	153	233
1098	Jinja	143	173		162	81	171	245
1102	Jinja	167	176	140	159	84	168	223
1103	Jinja	152	176	124	171	84	153
1104	Jinja	161	176	146	159	84	171	249
1105	Jinja		182	124	165	84	180
1110	Jinja	179	173	148	171	84	144	241
1111	Jinja	173	164		168	84	171	239
1115	Jinja	173	182	124	162	81	177	237
1116	Jinja	179	161	138	165	84	153
1118	Jinja	167	173		165	81	153	221
1119	Jinja	161	164	124	162	84	159	235
1136	Jinja	170	161	124	165	84	183	223
1139	Jinja	158	173	124	159	84	159	209
1141	Jinja	167	161	124	165	84	165	243
1143	Jinja	161	161		162	84	153	211
1174	Jinja	176	176		168	84	150	233
1206	Jinja	173	173	124	174	81	153	211
2001	Kanungu	173	161	140	168	84	159	219
2002	Kanungu	152	152	126	162	81	153	225
2003	Kanungu	179	164	142	165	84	132	225
2005	Kanungu	134	161	124	162	81	159	231
2006	Kanungu	161	185	124	162	81	168	245
2007	Kanungu	173	173	140	165	87	186	235
2009	Kanungu	173	185	124	168	84	168	237
2013	Kanungu	137	173	140	162	84	150	221
2014	Kanungu	179	161	142	180	81	153	233
2015	Kanungu	173	179	138	162	84	168	219
2018	Kanungu	191	161	140	168	84	132	231
2020	Kanungu	179	161	138	162	84	156	233
2021	Kanungu	173	176	124	162	84	168	231
2023	Kanungu	161	185	140	159	84	144	213
2024	Kanungu	161	173	140	162	84	150	259
2025	Kanungu	173	161	124	165	84	150	221
2028	Kanungu	173	176	160	162	84	180	221
2029	Kanungu	161	188	140	162	84	156	247
2030	Kanungu	137	173	124	162	84	168	221
2054	Kanungu	164	161	138	183	84	153	219
2063	Kanungu	164	173	140	168	84	168	229
2064	Kanungu	182	173	136	195	84	171	239
2065	Kanungu	161	164	146	162	84	144	239
2070	Kanungu	173	185	140	174	84	153	233
2148	Kanungu	161	161	140	180	84	156	233
2154	Kanungu	161	164	142	162	87	162	225
2162	Kanungu	134	173	156	162	84	174	225
2163	Kanungu	134	176	124	162	84	153	225
2165	Kanungu	185	164	140	162	84	153	237
2168	Kanungu	164	173	124	162	81	153	231
2172	Kanungu	182	167	124	162	78	171	215
2183	Kanungu	161	152	148	159	81	171	225
2185	Kanungu	188	161	124	171	75	132	225
2188	Kanungu	173	176	124	168	84	168	225
3032	Tororo	152	161		168	84	165	231
3055	Tororo	173	176	124	162	84	174	241
3056	Tororo		173	140	162	78	159	277
3059	Tororo	170	161	148	171	81	141	247
3060	Tororo		176	150	180	81	141	223
3061	Tororo	173	179		171	84	132
3063	Tororo	137	164	124	168	81	159
3065	Tororo	185	176	124	168	81	150	225
3066	Tororo	188	173	124	171	81	150
3067	Tororo	143	173	136	171	87	147	277
3070	Tororo	161	164	124	180	84	132	231
3071	Tororo	191	176	138	165	84	168
3074	Tororo	170	167	124	171	84	165	237
3076	Tororo		176	140	171	84	147	227
3077	Tororo		176	124	171	84	159
3078	Tororo	161	158	124	165	81	159	255
3079	Tororo	137	161	124	162	84	153	213
3080	Tororo	152	161	124	168	78	165	259
3081	Tororo	167	164	124	165	84	174
3082	Tororo		173	124	165	84	150	247
3084	Tororo	161	161	136		84	159	227
3085	Tororo	161	161	138	162	81	165	227
3086	Tororo	161	176	124	165	84	159	227
3087	Tororo	167	164	124	174	84	147	235
3088	Tororo	161	173	124	180	84	123	225
3089	Tororo		173	124	168	84	156	237
3092	Tororo	173	164	124	168	84	156
3093	Tororo	158	176	142	168	84	156	239
3094	Tororo	161	161	124	171	84
3151	Tororo	170	164	148	165	81	174	233
3166	Tororo	173	164	124	174	81	159	249
